# Supplementary material for: Concentrically Encapsulated Dual-Enzyme Capsules for Synergistic Metabolic Disorder Redressing and Cytotoxic Intermediates Scavenging
Source: Nanomaterials (Basel). 2022 Feb 12;12(4):625. doi: 10.3390/nano12040625 (PMC8878113; doi:10.3390/nano12040625)
Supplement: Supplementary file 1 [file nanomaterials-12-00625-s001.zip]

Archive with 1 entries (1 files):
- nanomaterials-1578141-supplementary.pdf
